# Supplementary material for: Enhanced Quinolone Resistance and Differential Expression of Efflux Pump nor Genes in Staphylococcus aureus Grown in Platelet Concentrates
Source: Antibiotics (Basel). 2025 Jun 21;14(7):635. doi: 10.3390/antibiotics14070635 (PMC12291658; doi:10.3390/antibiotics14070635)
Supplement: Supplementary file 1 [file antibiotics-14-00635-s001.zip]

Archive with 1 entries (1 files):
- antibiotics-3687635-supplementary.pdf
